# Supplementary material for: Utilization of Genomic Tumor Profiling in Pediatric Liquid Tumors: A Clinical Series
Source: Hematol Rep. 2023 Apr 19;15(2):256–65. doi: 10.3390/hematolrep15020026 (PMC10123750; doi:10.3390/hematolrep15020026)
Supplement: Supplementary file 1 [file hematolrep-15-00026-s001.zip]

Archive with 1 entries (1 files):
- hematolrep-2030581-supplementary.pdf
